# Supplementary material for: Global, regional and country burden of high BMI-related liver cancer among individuals aged above 70: trends from 1990 to 2021 and projections to 2044
Source: Front Public Health. 2025 Mar 20;13:1523578. doi: 10.3389/fpubh.2025.1523578 (PMC11965621; doi:10.3389/fpubh.2025.1523578)
Supplement: Supplementary file 2 [file Table_1.xlsx]

## Sheet: Table S1
Supplementary table 1: Deaths and DALYs of high BMI-related liver cancer (HB-LC) among individuals above 70 between 1990 and 2021.
Deaths rate (per 100,000)		DALYs rate (per 100,000)
location	95% UI	location	95% UI
Democratic People's Republic of Korea	2.718 (0.944-5.765）	Democratic People's Republic of Korea	43.129 (15.062-89.635)
Indonesia	0.770 (0.203-1.672）	Indonesia	13.368 (3.531-29.437)
Taiwan (Province of China)	6.213 (2.502-10.669）	Taiwan (Province of China)	94.584 (37.563-159.986)
China	3.102 (1.197-5.360）	China	50.304 (19.363-86.301)
Malaysia	2.596 (1.075-4.556）	Malaysia	43.641 (18.030-75.608)
Maldives	1.157 (0.440-2.278）	Maldives	19.197 (7.283-38.676)
Cambodia	0.827 (0.256-1.823）	Cambodia	14.474 (4.391-33.100)
Thailand	3.579 (1.327-6.349）	Thailand	57.891 (21.670-103.853)
Myanmar	0.510 (0.139-1.292）	Myanmar	8.862 (2.467-22.341)
Lao People's Democratic Republic	1.161 (0.362-2.341）	Lao People's Democratic Republic	19.500 (6.086-40.892)
Philippines	1.789 (0.699-3.157）	Philippines	30.508 (11.642-54.567)
Sri Lanka	0.545 (0.186-1.124）	Sri Lanka	9.243 (3.132-19.136)
Timor-Leste	0.145 (0.055-0.283）	Timor-Leste	2.520 (0.941-5.115)
Viet Nam	0.848 (0.310-1.640）	Viet Nam	13.939 (5.050-26.330)
Kiribati	4.720 (1.687-9.482）	Kiribati	81.302 (28.545-161.355)
Fiji	5.246 (2.155-9.172）	Fiji	88.714 (36.547-156.376)
Micronesia (Federated States of)	4.002 (1.434-8.308）	Micronesia (Federated States of)	70.957 (25.776-147.003)
Marshall Islands	3.423 (1.150-6.973）	Marshall Islands	61.134 (20.246-127.139)
Kyrgyzstan	3.464 (1.353-6.018）	Kyrgyzstan	58.319 (22.681-103.467)
Azerbaijan	9.157 (2.949-19.373）	Azerbaijan	148.871 (49.084-316.611)
Papua New Guinea	0.391 (0.108-1.076）	Papua New Guinea	7.065 (1.877-19.743)
Samoa	4.596 (1.678-8.583）	Samoa	76.831 (27.940-144.865)
Turkmenistan	3.608 (1.306-6.710）	Turkmenistan	60.167 (21.252-111.768)
Tonga	22.004 (8.077-41.385）	Tonga	359.916 (131.372-678.715)
Hungary	2.372 (1.020-4.174）	Hungary	38.642 (16.608-67.778)
Bosnia and Herzegovina	6.894 (2.777-11.972）	Bosnia and Herzegovina	108.135 (44.137-189.784)
Solomon Islands	1.287 (0.429-2.830）	Solomon Islands	23.037 (7.670-50.864)
Vanuatu	1.911 (0.659-3.972）	Vanuatu	33.001 (11.447-69.203)
Georgia	3.110 (1.266-5.328）	Georgia	48.411 (19.765-83.791)
Poland	2.036 (0.845-3.694）	Poland	31.254 (12.750-57.297)
Armenia	7.564 (3.127-13.127）	Armenia	114.978 (48.644-198.431)
Kazakhstan	5.532 (2.091-9.641）	Kazakhstan	89.953 (34.358-154.661)
Tajikistan	4.872 (1.870-9.032）	Tajikistan	79.909 (31.130-146.188)
Mongolia	68.087 (27.459-120.451）	Mongolia	1103.587 (441.747-1964.627)
Uzbekistan	3.828 (1.509-7.018）	Uzbekistan	65.282 (25.753-120.022)
Romania	3.248 (1.302-5.676）	Romania	51.565 (20.564-90.448)
Serbia	7.143 (2.832-12.857）	Serbia	113.303 (45.427-205.667)
Bulgaria	3.842 (1.437-6.934）	Bulgaria	61.262 (22.718-111.497)
Albania	10.179 (3.419-20.625）	Albania	157.301 (52.536-317.330)
Czechia	3.924 (1.541-7.078）	Czechia	64.685 (25.286-117.809)
Republic of Moldova	3.373 (1.306-5.653）	Republic of Moldova	50.580 (19.857-84.795)
Croatia	3.792 (1.394-6.951）	Croatia	59.077 (21.564-107.761)
Slovakia	5.016 (2.091-9.081）	Slovakia	81.197 (34.209-148.678)
North Macedonia	10.492 (3.991-18.881）	North Macedonia	172.103 (65.244-312.025)
Montenegro	10.205 (4.079-18.349）	Montenegro	160.200 (63.578-288.972)
Russian Federation	3.177 (1.298-5.400）	Russian Federation	48.443 (19.586-82.031)
Slovenia	7.068 (2.840-12.608）	Slovenia	108.659 (43.539-193.264)
New Zealand	4.366 (1.762-7.695）	New Zealand	68.977 (27.671-120.888)
Latvia	3.877 (1.557-6.846）	Latvia	57.831 (23.515-101.432)
Estonia	4.856 (1.909-8.440）	Estonia	72.849 (28.404-128.121)
Belarus	2.734 (1.095-5.041）	Belarus	42.483 (16.787-78.251)
Republic of Korea	5.247 (1.988-9.675）	Republic of Korea	78.799 (29.938-147.087)
Austria	5.407 (2.198-9.952）	Austria	82.100 (32.469-150.823)
Lithuania	4.038 (1.590-7.091）	Lithuania	60.223 (23.679-106.191)
Belgium	4.626 (1.774-8.037）	Belgium	67.489 (25.696-117.738)
Japan	3.476 (1.450-5.760）	Japan	47.343 (19.645-76.853)
Brunei Darussalam	3.455 (1.332-6.373）	Brunei Darussalam	63.104 (24.064-115.878)
Greece	4.922 (1.888-9.107）	Greece	69.772 (26.992-129.571)
Andorra	11.417 (4.208-22.394）	Andorra	168.709 (62.545-336.223)
Ukraine	1.342 (0.534-2.289）	Ukraine	21.493 (8.548-36.805)
Singapore	3.296 (1.254-6.008）	Singapore	53.554 (20.884-97.388)
Australia	6.787 (2.785-11.796）	Australia	104.498 (42.847-179.810)
Denmark	2.972 (1.166-5.141）	Denmark	47.780 (18.734-81.721)
Iceland	5.588 (2.195-10.130）	Iceland	85.111 (32.720-156.048)
Cyprus	3.548 (1.422-6.785）	Cyprus	54.461 (21.890-106.599)
Finland	5.768 (2.286-10.296）	Finland	86.774 (34.556-155.015)
Germany	5.244 (1.911-9.629）	Germany	77.060 (28.048-141.984)
France	6.717 (2.670-11.558）	France	98.729 (38.239-168.562)
Uruguay	2.480 (1.001-4.421）	Uruguay	40.567 (16.396-72.067)
Ireland	4.464 (1.773-7.918）	Ireland	69.033 (27.151-121.777)
Malta	3.043 (1.222-5.461）	Malta	49.094 (19.223-88.202)
Israel	2.993 (1.218-5.241）	Israel	45.554 (19.043-80.159)
Sweden	2.935 (1.142-5.402）	Sweden	44.810 (17.178-83.170)
Luxembourg	6.017 (2.494-10.261）	Luxembourg	87.900 (36.500-150.979)
Italy	5.344 (2.156-9.367）	Italy	77.090 (31.599-136.196)
Netherlands	2.516 (0.972-4.485）	Netherlands	39.148 (14.756-69.254)
Canada	5.505 (2.246-9.614）	Canada	85.011 (34.530-150.169)
Barbados	3.481 (1.330-6.087）	Barbados	55.491 (21.595-96.463)
Switzerland	4.036 (1.640-7.299）	Switzerland	60.258 (24.661-109.691)
Spain	7.729 (2.951-13.725）	Spain	112.510 (43.511-195.887)
United Kingdom	8.084 (3.265-14.237）	United Kingdom	120.202 (48.378-209.880)
Portugal	4.441 (1.816-7.880）	Portugal	65.224 (26.188-115.535)
Norway	3.220 (1.270-5.540）	Norway	49.398 (19.654-85.116)
Dominican Republic	1.189 (0.432-2.278）	Dominican Republic	19.899 (7.250-37.953)
Argentina	1.433 (0.589-2.498）	Argentina	22.953 (9.357-40.091)
Chile	4.946 (1.939-8.527）	Chile	80.367 (31.675-139.651)
Grenada	3.359 (1.344-5.891）	Grenada	55.403 (22.047-96.340)
Antigua and Barbuda	2.732 (1.032-4.885）	Antigua and Barbuda	45.419 (17.172-80.528)
Cuba	1.321 (0.527-2.255）	Cuba	20.671 (8.135-35.224)
Bahamas	3.117 (1.154-5.645）	Bahamas	51.122 (19.077-92.570)
United States of America	5.971 (2.456-9.926）	United States of America	95.851 (39.847-158.963)
Bolivia (Plurinational State of)	3.264 (1.112-6.530）	Bolivia (Plurinational State of)	55.584 (18.711-114.147)
Belize	2.977 (1.228-5.089）	Belize	47.726 (19.610-80.850)
Dominica	6.200 (2.508-11.396）	Dominica	97.006 (39.079-179.269)
Haiti	0.450 (0.140-0.971）	Haiti	7.780 (2.415-17.331)
Saint Lucia	1.068 (0.414-1.866）	Saint Lucia	17.311 (6.701-30.320)
Guyana	1.617 (0.660-2.951）	Guyana	27.296 (11.163-49.576)
Saint Vincent and the Grenadines	1.575 (0.656-2.724）	Saint Vincent and the Grenadines	25.635 (10.714-44.944)
Jamaica	1.720 (0.725-3.119）	Jamaica	27.107 (11.374-48.117)
Suriname	1.399 (0.487-2.622）	Suriname	23.193 (8.126-43.456)
Trinidad and Tobago	2.045 (0.799-3.531）	Trinidad and Tobago	34.204 (13.219-59.008)
Colombia	2.831 (1.140-4.932）	Colombia	43.142 (17.498-75.055)
Costa Rica	7.511 (2.880-13.292）	Costa Rica	115.760 (44.681-204.728)
Peru	2.260 (0.897-4.178）	Peru	35.965 (14.716-66.595)
Ecuador	3.859 (1.427-6.929）	Ecuador	61.407 (23.160-108.032)
Mexico	4.701 (1.932-8.289）	Mexico	74.833 (30.649-133.479)
Honduras	4.466 (1.619-8.223）	Honduras	74.815 (27.660-140.553)
El Salvador	2.126 (0.849-3.771）	El Salvador	32.778 (13.017-58.286)
Nicaragua	4.050 (1.534-7.415）	Nicaragua	65.292 (24.920-119.165)
Guatemala	6.043 (2.470-10.533）	Guatemala	97.200 (39.941-170.199)
Panama	6.196 (2.510-10.567）	Panama	94.871 (39.021-159.590)
Venezuela (Bolivarian Republic of)	3.494 (1.349-6.412）	Venezuela (Bolivarian Republic of)	55.419 (21.325-102.033)
Brazil	2.089 (0.832-3.536）	Brazil	33.015 (13.181-55.755)
Algeria	2.002 (0.770-3.655）	Algeria	31.156 (11.692-56.928)
Paraguay	3.608 (1.341-6.933）	Paraguay	57.591 (21.325-113.266)
Egypt	33.998 (14.017-57.184）	Egypt	583.520 (239.635-999.153)
Kuwait	2.922 (1.203-4.835）	Kuwait	43.673 (18.060-72.692)
Iraq	7.052 (2.773-12.225）	Iraq	116.577 (44.874-202.455)
Bahrain	7.240 (2.764-13.058）	Bahrain	118.893 (45.032-214.333)
Iran (Islamic Republic of)	3.792 (1.593-6.237）	Iran (Islamic Republic of)	56.724 (24.105-94.306)
Jordan	2.847 (1.152-5.043）	Jordan	47.225 (18.990-83.895)
Libya	12.357 (4.899-22.364）	Libya	200.719 (79.032-363.862)
Lebanon	3.012 (1.202-5.355）	Lebanon	47.461 (19.105-84.996)
Palestine	10.344 (4.299-17.645）	Palestine	167.101 (69.883-287.354)
Qatar	33.135 (13.561-59.133）	Qatar	562.666 (227.971-1006.082)
Morocco	0.400 (0.143-0.758）	Morocco	6.777 (2.388-12.794)
Syrian Arab Republic	9.130 (3.414-16.739）	Syrian Arab Republic	148.030 (55.181-274.692)
Oman	4.939 (1.836-9.239）	Oman	85.720 (31.777-159.225)
Saudi Arabia	11.725 (4.460-21.128）	Saudi Arabia	202.817 (77.888-369.850)
Turkey	4.096 (1.540-7.510）	Turkey	65.150 (24.793-119.584)
Tunisia	2.375 (0.880-4.689）	Tunisia	38.114 (14.316-75.883)
Yemen	2.009 (0.590-4.518）	Yemen	33.726 (9.806-74.728)
Bangladesh	0.265 (0.106-0.533）	Bangladesh	4.419 (1.780-8.832)
United Arab Emirates	22.244 (9.557-39.583）	United Arab Emirates	415.002 (176.182-743.037)
Afghanistan	3.759 (1.261-7.584）	Afghanistan	64.574 (22.031-128.942)
India	0.666 (0.265-1.119）	India	11.399 (4.457-18.959)
Pakistan	1.702 (0.658-3.140）	Pakistan	30.150 (11.688-55.472)
Bhutan	1.700 (0.552-3.151）	Bhutan	30.343 (10.011-57.840)
Central African Republic	1.480 (0.359-4.470）	Central African Republic	25.718 (6.310-76.929)
Nepal	0.492 (0.172-0.952）	Nepal	8.836 (3.007-17.105)
Angola	2.069 (0.360-6.297）	Angola	34.868 (5.919-104.734)
Democratic Republic of the Congo	2.206 (0.550-5.892）	Democratic Republic of the Congo	37.561 (9.373-99.072)
Gabon	8.644 (3.146-17.218）	Gabon	143.216 (51.611-284.605)
Congo	3.900 (0.921-10.866）	Congo	67.722 (15.938-190.769)
Burundi	0.475 (0.167-1.002）	Burundi	8.192 (2.958-17.675)
Equatorial Guinea	5.319 (1.667-11.155）	Equatorial Guinea	87.060 (27.826-181.888)
Djibouti	0.692 (0.246-1.421）	Djibouti	12.160 (4.175-25.075)
Ethiopia	0.460 (0.165-0.836）	Ethiopia	7.918 (2.870-14.792)
Comoros	2.559 (0.874-4.925）	Comoros	43.026 (14.475-81.741)
Madagascar	1.048 (0.333-2.195）	Madagascar	18.300 (5.470-38.969)
Eritrea	0.572 (0.184-1.178）	Eritrea	9.815 (3.126-21.007)
Mauritius	0.417 (0.168-0.699）	Mauritius	7.058 (2.809-11.925)
Kenya	1.728 (0.608-2.949）	Kenya	30.456 (10.273-52.611)
Malawi	1.613 (0.574-3.270）	Malawi	27.641 (9.879-55.729)
Rwanda	1.031 (0.351-2.039）	Rwanda	17.716 (5.978-35.590)
Somalia	1.566 (0.461-3.538）	Somalia	28.390 (8.532-63.317)
Mozambique	6.100 (1.715-13.545）	Mozambique	106.790 (29.732-244.359)
Uganda	1.734 (0.579-3.334）	Uganda	30.380 (10.091-58.647)
Seychelles	2.906 (1.111-5.259）	Seychelles	47.893 (18.058-86.864)
United Republic of Tanzania	2.868 (1.026-5.693）	United Republic of Tanzania	48.128 (16.883-94.877)
Lesotho	10.553 (3.575-20.461）	Lesotho	181.484 (59.765-355.159)
Zambia	2.092 (0.625-5.309）	Zambia	35.783 (10.582-92.540)
South Africa	7.252 (3.057-12.120）	South Africa	113.754 (48.395-189.156)
Botswana	5.631 (2.074-10.473）	Botswana	92.667 (33.538-174.808)
Zimbabwe	13.579 (4.317-26.979）	Zimbabwe	240.922 (76.689-473.499)
Namibia	3.391 (1.203-6.389）	Namibia	54.692 (19.358-102.706)
Benin	6.065 (2.164-11.309）	Benin	104.762 (37.436-197.309)
Eswatini	24.155 (7.024-56.269）	Eswatini	410.744 (117.174-961.665)
Cameroon	11.451 (3.463-25.772）	Cameroon	193.810 (58.036-443.428)
Chad	4.055 (1.178-9.572）	Chad	69.861 (19.477-170.470)
Burkina Faso	1.890 (0.610-3.860）	Burkina Faso	32.195 (10.196-64.943)
Cabo Verde	9.306 (3.166-18.645）	Cabo Verde	136.380 (47.296-276.662)
Gambia	11.787 (3.794-23.732）	Gambia	197.506 (63.831-402.031)
C么te d'Ivoire	1.928 (0.665-3.975）	C么te d'Ivoire	32.750 (11.234-68.753)
Guinea	5.990 (2.128-12.528）	Guinea	100.735 (35.705-208.836)
Ghana	5.207 (1.689-10.740）	Ghana	86.196 (27.923-179.695)
Liberia	11.560 (4.189-21.280）	Liberia	197.336 (71.336-372.433)
Mauritania	21.944 (7.407-40.516）	Mauritania	342.355 (118.226-615.270)
Guinea-Bissau	6.404 (2.379-12.400）	Guinea-Bissau	112.355 (41.127-222.405)
Nigeria	3.887 (1.478-6.480）	Nigeria	62.711 (23.692-104.090)
Mali	5.497 (1.738-10.470）	Mali	94.196 (29.969-183.769)
Senegal	4.232 (1.579-7.930）	Senegal	71.125 (26.056-136.904)
Niger	2.203 (0.717-4.593）	Niger	38.449 (12.319-80.797)
Togo	4.698 (1.553-9.570）	Togo	81.226 (26.818-167.943)
Sao Tome and Principe	1.531 (0.489-3.306）	Sao Tome and Principe	24.527 (7.978-53.824)
Sierra Leone	3.437 (1.197-6.845）	Sierra Leone	58.773 (20.157-119.985)
Bermuda	2.294 (0.896-4.124）	Bermuda	35.067 (13.752-63.018)
Greenland	6.774 (2.637-12.159）	Greenland	112.980 (44.226-205.219)
American Samoa	6.811 (2.677-11.508）	American Samoa	112.349 (44.033-190.265)
Monaco	10.325 (3.814-20.177）	Monaco	156.918 (56.514-307.133)
Guam	3.185 (1.226-6.134）	Guam	52.110 (19.793-99.442)
Cook Islands	9.664 (3.769-16.759）	Cook Islands	149.805 (57.231-260.473)
Niue	4.397 (1.451-8.824）	Niue	69.738 (22.966-141.725)
Nauru	2.332 (0.884-4.743）	Nauru	41.634 (15.917-84.552)
Palau	5.898 (2.237-11.873）	Palau	107.798 (39.928-218.886)
Saint Kitts and Nevis	3.688 (1.537-6.737）	Saint Kitts and Nevis	62.904 (25.741-113.972)
Northern Mariana Islands	4.724 (1.700-8.505）	Northern Mariana Islands	77.842 (27.752-139.134)
Tokelau	3.260 (1.218-6.280）	Tokelau	52.868 (19.202-99.442)
Puerto Rico	3.560 (1.480-6.370）	Puerto Rico	55.837 (23.222-99.555)
San Marino	3.030 (1.166-5.752）	San Marino	44.690 (17.649-86.183)
United States Virgin Islands	3.251 (1.135-5.963）	United States Virgin Islands	54.821 (19.117-101.216)
Tuvalu	3.854 (1.396-7.370）	Tuvalu	66.486 (23.856-130.675)
Sudan	3.911 (1.378-7.024）	Sudan	63.632 (22.414-113.243)
South Sudan	0.677 (0.252-1.350）	South Sudan	11.739 (4.282-23.457)
DALYs=Disability-adjusted life years, UI=Uncertainty intervals.

## Sheet: Table S2
Supplementary table 3: Results of the Joinpoint Regression Analysis—Annual Percentage Change (APC).
location		Period	APC	P-value	95% CI
Global
Gender	Both	1990-2001	3.4808	<0.001	3.481 (3.405-3.557)
		2001-2006	1.2721	<0.001	1.272 (0.927-1.619)
		2006-2010	2.9687	<0.001	2.969 (2.411-3.530)
		2010-2021	1.8857	<0.001	1.886 (1.811-1.961)
	Female	1990-2000	2.8504	<0.001	2.850 (2.754-2.947)
		2000-2006	1.4218	<0.001	1.422 (1.151-1.693)
		2006-2009	2.931	<0.001	2.931 (1.698-4.179)
		2009-2014	2.0089	<0.001	2.009 (1.625-2.395)
		2014-2021	1.4201	<0.001	1.420 (1.256-1.585)
	Male	1990-1995	4.4275	<0.001	4.428 (4.098-4.758)
		1995-2001	3.922	<0.001	3.922 (3.593-4.253)
		2001-2007	1.521	<0.001	1.521 (1.202-1.841)
		2007-2010	3.2881	<0.001	3.288 (1.833-4.764)
		2010-2021	2.0632	<0.001	2.063 (1.965-2.161)
High SDI
Gender	Both	1990-1993	3.9896	<0.001	3.990 (3.008-4.981)
		1993-1996	6.1352	<0.001	6.135 (4.164-8.144)
		1996-2001	4.1686	<0.001	4.169 (3.554-4.787)
		2001-2010	2.3675	<0.001	2.368 (2.160-2.575)
		2010-2021	1.8131	<0.001	1.813 (1.685-1.941)
	Female	1990-1999	4.6963	<0.001	4.696 (4.431-4.962)
		1999-2009	2.1906	<0.001	2.191 (1.936-2.445)
		2009-2021	1.4767	<0.001	1.477 (1.311-1.642)
	Male	1990-1993	4.2941	<0.001	4.294 (3.286-5.312)
		1993-1996	6.3486	<0.001	6.349 (4.315-8.422)
		1996-2002	3.9486	<0.001	3.949 (3.505-4.394)
		2002-2010	2.3451	<0.001	2.345 (2.087-2.604)
		2010-2021	1.8793	<0.001	1.879 (1.750-2.009)
High-middle SDI
Gender	Both	1990-1994	3.9117	<0.001	3.912 (2.908-4.925)
		1994-1997	0.9125	0.541	0.913 (-2.160-4.082)
		1997-2000	4.1547	0.012	4.155 (1.039-7.366)
		2000-2005	0.0173	0.97	0.017 (-0.935-0.978)
		2005-2011	3.2032	<0.001	3.203 (2.508-3.903)
		2011-2021	1.0048	<0.001	1.005 (0.762-1.248)
	Female	1990-2001	2.0862	<0.001	2.086 (1.857-2.316)
		2001-2004	-0.7072	0.659	-0.707 (-3.927-2.621)
		2004-2011	3.5273	<0.001	3.527 (2.951-4.107)
		2011-2021	0.8019	<0.001	0.802 (0.536-1.069)
	Male	1990-1993	5.0013	<0.001	5.001 (2.847-7.201)
		1993-2001	2.8701	<0.001	2.870 (2.299-3.445)
		2001-2005	-0.4418	0.653	-0.442 (-2.469-1.628)
		2005-2012	2.6888	<0.001	2.689 (1.971-3.411)
		2012-2016	-0.0021	0.998	-0.002 (-2.075-2.114)
		2016-2021	2.0503	<0.001	2.050 (1.086-3.024)
Low SDI
Gender	Both	1990-1997	2.4344	<0.001	2.434 (2.361-2.508)
		1997-2000	1.2116	<0.001	1.212 (0.687-1.739)
		2000-2007	0.5949	<0.001	0.595 (0.509-0.681)
		2007-2015	1.7802	<0.001	1.780 (1.714-1.847)
		2015-2019	1.5478	<0.001	1.548 (1.301-1.796)
		2019-2021	3.2743	<0.001	3.274 (2.762-3.789)
	Female	1990-1997	1.9629	<0.001	1.963 (1.834-2.092)
		1997-2002	0.9633	<0.001	0.963 (0.677-1.251)
		2002-2007	0.3642	0.01	0.364 (0.100-0.629)
		2007-2014	1.5022	<0.001	1.502 (1.367-1.638)
		2014-2018	1.245	<0.001	1.245 (0.871-1.620)
		2018-2021	2.1909	<0.001	2.191 (1.807-2.576)
	Male	1990-1996	3.3829	<0.001	3.383 (3.214-3.552)
		1996-2000	1.8205	<0.001	1.821 (1.338-2.305)
		2000-2006	0.3337	0.004	0.334 (0.123-0.545)
		2006-2019	2.0615	<0.001	2.062 (2.005-2.118)
		2019-2021	4.0408	<0.001	4.041 (3.027-5.064)
Low-middle SDI
Gender	Both	1990-2000	1.1626	<0.001	1.163 (0.827-1.499)
		2000-2003	4.5457	0.027	4.546 (0.556-8.694)
		2003-2006	1.0326	0.586	1.033 (-2.793-5.009)
		2006-2021	2.3701	<0.001	2.370 (2.208-2.532)
	Female	1990-2000	-0.2558	0.064	-0.256 (-0.527-0.017)
		2000-2003	2.7981	0.079	2.798 (-0.343-6.038)
		2003-2021	1.4874	<0.001	1.487 (1.396-1.579)
	Male	1990-1994	5.0183	<0.001	5.018 (3.377-6.685)
		1994-1998	1.4244	0.252	1.424 (-1.091-4.004)
		1998-2003	5.4947	<0.001	5.495 (3.893-7.121)
		2003-2007	1.562	0.203	1.562 (-0.912-4.097)
		2007-2021	3.3283	<0.001	3.328 (3.103-3.554)
Middle SDI
Gender	Both	1990-1993	2.517	<0.001	2.517 (1.427-3.619)
		1993-2002	3.8704	<0.001	3.870 (3.632-4.110)
		2002-2006	0.9904	0.067	0.990 (-0.077-2.069)
		2006-2015	4.0642	<0.001	4.064 (3.820-4.310)
		2015-2021	2.616	<0.001	2.616 (2.232-3.001)
	Female	1990-2003	2.9064	<0.001	2.906 (2.781-3.032)
		2003-2006	0.7044	0.538	0.704 (-1.614-3.077)
		2006-2016	3.9087	<0.001	3.909 (3.688-4.130)
		2016-2021	1.9476	<0.001	1.948 (1.405-2.493)
	Male	1990-1993	2.7046	<0.001	2.705 (1.425-4.001)
		1993-2002	4.8792	<0.001	4.879 (4.596-5.163)
		2002-2007	1.1442	0.006	1.144 (0.372-1.923)
		2007-2010	5.7881	<0.001	5.788 (3.189-8.453)
		2010-2021	3.4411	<0.001	3.441 (3.263-3.620)
APC=Annual percentage change, CI=Confidence intervals.

## Sheet: Table S3
Supplementary table 4: Net drift analysis of yearly high BMI-related liver cancer (HB-LC) DALY rate changes.
	Gender	Net drift (95% CI)
Global	Male	3.249 (3.076-3.422)
	Female	2.329 (2.228-2.430)
	Both	2.713 (2.606-2.820)
High-middle SDI	Male	2.494 (2.142-2.847)
	Female	2.088 (1.879-2.297)
	Both	2.279 (2.040-2.518)
Low-middle SDI	Male	3.359 (2.744-3.977)
	Female	1.172 (0.675-1.670)
	Both	2.163 (1.791-2.537)
Middle SDI	Male	4.260 (3.666-4.857)
	Female	2.722 (2.380-3.065)
	Both	3.278 (2.865-3.693)
High SDI	Male	3.375 (3.140-3.611)
	Female	2.684 (2.554-2.814)
	Both	3.090 (2.979-3.202)
Low SDI	Male	2.636 (-0.550-5.923)
	Female	1.639 (0.412-2.880)
	Both	1.809 (0.678-2.953)
CI=Confidence intervals.
